# Supplementary material for: CD276 is an important player in macrophage recruitment into the tumor and an upstream regulator for PAI-1
Source: Sci Rep. 2021 Jul 21;11:14849. doi: 10.1038/s41598-021-94360-9 (PMC8295264; doi:10.1038/s41598-021-94360-9)
Supplement: Supplementary file 1 — Supplementary Tables 1. [file 41598_2021_94360_MOESM1_ESM.xlsx]

## Sheet: Tabelle1
guideId	guideSeq	offtargetSeq	mismatchPos	mismatchCount	mitOfftargetScore	cfdOfftargetScore	chrom	start	end	strand	locusDesc
104forw	TTCGTGAGCATCCGGGATTTCGG	TTGGTGAGCTTCCAGAATTTTGG	..*......*...*.*....	4	0.0349830593981	0.330882352875	chr8	5895192	5895214	-	intergenic:RP11-281H11.1-RN7SKP159
104forw	TTCGTGAGCATCCGGGATTTCGG	TTTGTAATCATCCAGGATTTGGG	..*..*.*.....*......	4	0.127166899849	0.322265625	chr7	142569014	142569036	-	intergenic:TRBV12-4-TRBV12-5
104forw	TTCGTGAGCATCCGGGATTTCGG	TTCATGAGCATATGGGAATTTGG	...*.......**....*..	4	0.0560968746835	0.30000000003	chr7	125986119	125986141	-	intergenic:AC005276.1-AC003968.1
104forw	TTCGTGAGCATCCGGGATTTCGG	TACGTTCGCATCCGAGATTTGGG	.*...**.......*.....	4	0.166462878165	0.232277526571	chr4	7256640	7256662	-	intergenic:SORCS2-MIR4798
104forw	TTCGTGAGCATCCGGGATTTCGG	GTCATCAGCATCAGGGATTTGGG	*..*.*......*.......	4	0.351943433544	0.225752508616	chr6	41383703	41383725	+	intergenic:RP1-149M18.3-RP1-149M18.4
104forw	TTCGTGAGCATCCGGGATTTCGG	ATTTTGAGCATCCAGGATTTTGG	*.**.........*......	4	0.220835917722	0.187500000188	chr8	108655907	108655929	+	intergenic:RP11-790J24.1-TMEM74
104forw	TTCGTGAGCATCCGGGATTTCGG	TTTGGGAGCATTTGGGATTTTGG	..*.*......**.......	4	0.268601546386	0.165846153704	chr18	23697556	23697578	-	intron:LAMA3
104forw	TTCGTGAGCATCCGGGATTTCGG	TTTGTAACCATCAGGGATTTTGG	..*..*.*....*.......	4	0.330292551958	0.162721893552	chr5	105403908	105403930	+	intergenic:RP11-6N13.1-RNA5SP189
104forw	TTCGTGAGCATCCGGGATTTCGG	GATGTGAGCATCCTGGATTTAGG	***..........*......	4	0.220835917722	0.148383500696	chr5	10473281	10473303	+	intergenic:ROPN1L-MIR6131
104forw	TTCGTGAGCATCCGGGATTTCGG	TATGTGAGCTTCCGGGATCTGGG	.**......*........*.	4	0.4529178675	0.141597753123	chr6	55760464	55760486	-	exon:BMP5
104forw	TTCGTGAGCATCCGGGATTTCGG	TTCCTGAGTAGCTGGGATTTCGG	...*....*.*.*.......	4	0.187758965738	0.129705882425	chr21	15175686	15175708	-	intergenic:AF127577.12-AF246928.1
104forw	TTCGTGAGCATCCGGGATTTCGG	TTCCTGAGTAGCTGGGATTTCGG	...*....*.*.*.......	4	0.187758965738	0.129705882425	chr2	238935846	238935868	-	intergenic:FLJ43879-AC114788.1
104forw	TTCGTGAGCATCCGGGATTTCGG	TTCCTGAGTAGCTGGGATTTTGG	...*....*.*.*.......	4	0.187758965738	0.129705882425	chr15	41374648	41374670	+	intron:NUSAP1
104forw	TTCGTGAGCATCCGGGATTTCGG	TTCCTGAACTTCCGCGATTTTGG	...*...*.*....*.....	4	0.35314246988	0.127398553177	chr17	1526292	1526314	-	intron:PITPNA
104forw	TTCGTGAGCATCCGGGATTTCGG	TTGGGGAACATCAGGGATTTTGG	..*.*..*....*.......	4	0.54593810241	0.1230769232	chr9	82522378	82522400	-	intergenic:RP11-15B24.4-RP11-333B6.1
104forw	TTCGTGAGCATCCGGGATTTCGG	TTGGTTAGAATCAGGGATTTTGG	..*..*..*...*.......	4	0.201808749246	0.109890110037	chr12	107496465	107496487	+	intergenic:RNA5SP371-BTBD11
104forw	TTCGTGAGCATCCGGGATTTCGG	TTCCTGAGTAGCCGGGATTACGG	...*....*.*........*	4	0.22389407625	0.104227941234	chr21	35022770	35022792	-	intron:RUNX1
104forw	TTCGTGAGCATCCGGGATTTCGG	TTCCTTAGCAGCTGGGATTTGGG	...*.*....*.*.......	4	0.18591517884	0.0988235295161	chr7	76335458	76335480	-	intron:YWHAG
104forw	TTCGTGAGCATCCGGGATTTCGG	TTCTGGAGCATTTGGGATTTTGG	...**......**.......	4	0.272415361446	0.0877202797328	chr7	88126795	88126817	+	intron:ADAM22
104forw	TTCGTGAGCATCCGGGATTTCGG	TTCTGGAGCATTTGGGATTTGGG	...**......**.......	4	0.272415361446	0.0877202797328	chr16	22044450	22044472	-	intron:C16orf52
104forw	TTCGTGAGCATCCGGGATTTCGG	TTCCTGAGCAGCTGGGATTACGG	...*......*.*......*	4	0.14181179625	0.0833823529875	chr2	43289772	43289794	+	intron:THADA
104forw	TTCGTGAGCATCCGGGATTTCGG	TTCCTGAGCAGCTGGGATTATGG	...*......*.*......*	4	0.14181179625	0.0833823529875	chr7	21367702	21367724	-	intergenic:RN7SL542P-RNU1-15P
104forw	TTCGTGAGCATCCGGGATTTCGG	GACGTGAGCATCATGGATTTTGG	**..........**......	4	0.0866769778481	0.083011748724	chr2	221785675	221785697	-	intergenic:AC068489.1-PAX3
104forw	TTCGTGAGCATCCGGGATTTCGG	TTGGAGAGAATCAGGGATTTAGG	..*.*...*...*.......	4	0.333568180572	0.0824175824863	chr1	44027452	44027474	-	intron:SLC6A9
104forw	TTCGTGAGCATCCGGGATTTCGG	ACCGTGAGCATCCGGGAGCTGGG	**...............**.	4	0.103262323944	0.078817733908	chr14	104433720	104433742	-	intergenic:RNU6-684P-C14orf180
104forw	TTCGTGAGCATCCGGGATTTCGG	GACTTGAGCATCCTGGATTTTGG	**.*.........*......	4	0.223971518987	0.0784838351572	chr10	110068525	110068547	+	intergenic:ADD3/ADD3-AS1-ADD3
104forw	TTCGTGAGCATCCGGGATTTCGG	GACTTGAGCATCCTGGATTTTGG	**.*.........*......	4	0.223971518987	0.0784838351572	chr18	76437626	76437648	-	intergenic:RP11-504I13.2-ZNF516
104forw	TTCGTGAGCATCCGGGATTTCGG	TTGGTGAGCTGGCGGGATTTAGG	..*......***........	4	0.354772670395	0.0784313724549	chr14	76123814	76123836	+	intergenic:IFT43-GPATCH2L
104forw	TTCGTGAGCATCCGGGATTTCGG	TTCGTAAGCATACATGATTTAGG	.....*.....*.**.....	4	0.0170057999458	0.0765306122908	chr5	150012646	150012668	+	intron:HMGXB3
104forw	TTCGTGAGCATCCGGGATTTCGG	CTGGTGAGCAGCCCGGATTTCGG	*.*.......*..*......	4	0.122563934335	0.0734693878163	chr17	46822609	46822631	+	intergenic:WNT3-WNT9B
104forw	TTCGTGAGCATCCGGGATTTCGG	CACTTGAGCATCCTGGATTTTGG	**.*.........*......	4	0.223971518987	0.0703296704634	chr6	83863891	83863913	+	intron:CYB5R4
104forw	TTCGTGAGCATCCGGGATTTCGG	TTCCTGAGCAGGTGGGATTTGGG	...*......***.......	4	0.151190525602	0.0658823529119	chr16	48141502	48141524	+	intron:ABCC12
104forw	TTCGTGAGCATCCGGGATTTCGG	TTCTTGAGCCACTGGGATTTGGG	...*.....**.*.......	4	0.28302128878	0.0636363636364	chr2	86330878	86330900	+	intron:REEP1
104forw	TTCGTGAGCATCCGGGATTTCGG	GTCTTGAGCATCCTGGAATTTGG	*..*.........*...*..	4	0.0462396666667	0.0618357489539	chr22	28250517	28250539	-	intergenic:SNORD42-TTC28
104forw	TTCGTGAGCATCCGGGATTTCGG	TTCTTGTGCATCAGGAATTTGGG	...*..*.....*..*....	4	0.0683386889241	0.0611888113112	chr14	60753145	60753167	+	intron:MNAT1
104forw	TTCGTGAGCATCCGGGATTTCGG	TTCTTGAGCATCCTGAATTAGGG	...*.........*.*...*	4	0.016920887	0.0545454546682	chr6	131877456	131877478	+	intron:ENPP1
104forw	TTCGTGAGCATCCGGGATTTCGG	TGCGTGAGCACAGGGGATTTGGG	.*........***.......	4	0.151190525602	0.0545454544055	chr11	27460454	27460476	-	intergenic:LGR4-RP11-159H22.2
104forw	TTCGTGAGCATCCGGGATTTCGG	TTTGTGTTCATCCGGGATATTGG	..*...**..........*.	4	0.3358772025	0.0537109375537	chr1	60459282	60459304	-	intergenic:RP11-575B7.3-RP11-776H12.1
104forw	TTCGTGAGCATCCGGGATTTCGG	TTCTTGAGCATATTGGATTTAGG	...*.......***......	4	0.0405898888554	0.0484848485745	chr10	17079204	17079226	-	intron:CUBN
104forw	TTCGTGAGCATCCGGGATTTCGG	TTCGTGAGTATGTGGGCTTTGGG	........*..**...*...	4	0.0611353458233	0.0480392155742	chr12	90105878	90105900	+	intergenic:RP11-654D12.3-RP11-567C2.1
104forw	TTCGTGAGCATCCGGGATTTCGG	TTGGTGAGCTGCCTGGATTTGGG	..*......**..*......	4	0.107441316847	0.0470588235788	chr21	42200037	42200059	+	intron:ABCG1
104forw	TTCGTGAGCATCCGGGATTTCGG	TTCCTAAGCATCCTGGAGTTGGG	...*.*.......*...*..	4	0.0265585427215	0.0470588235673	chr18	71869792	71869814	-	intron:RP11-723G8.1
104forw	TTCGTGAGCATCCGGGATTTCGG	TTCATGTGCATCAGGGATATTGG	...*..*.....*.....*.	4	0.13183009875	0.0432692308558	chr12	38606130	38606152	-	intergenic:RP11-804F13.1-CPNE8
104forw	TTCGTGAGCATCCGGGATTTCGG	GACTTGAGCATCCGTGATTTTGG	**.*..........*.....	4	0.402848101266	0.0420449116808	chr18	23018504	23018526	-	intron:RBBP8
104forw	TTCGTGAGCATCCGGGATTTCGG	TTCCTGAGCAGCTGGGATCTGGG	...*......*.*.....*.	4	0.10712401875	0.0408924949568	chr4	77456760	77456782	+	intron:RP11-625I7.1
104forw	TTCGTGAGCATCCGGGATTTCGG	TTTTTGAGCATTCTGGATTTTGG	..**.......*.*......	4	0.103415065663	0.0358974359474	chr17	57393165	57393187	-	intron:MSI2
104forw	TTCGTGAGCATCCGGGATTTCGG	GTCGTGAGCAGCCTGGAGTTGGG	*.........*..*...*..	4	0.025663015	0.0340096618396	chr5	150525502	150525524	+	intron:NDST1
104forw	TTCGTGAGCATCCGGGATTTCGG	TTCATGAGCATCAGGAATTCAGG	...*........*..*...*	4	0.043948881	0.0314685315315	chr20	22846420	22846442	+	intergenic:AL158175.1-RP4-753D10.5
104forw	TTCGTGAGCATCCGGGATTTCGG	TTCTTGAGCTTCCTGGATCTTGG	...*.....*...*....*.	4	0.06844296375	0.0236031717275	chr16	76781666	76781688	+	intergenic:CTD-2336H13.2-RP11-58C22.1
104forw	TTCGTGAGCATCCGGGATTTCGG	CTCCTGAGCCTCGGGGATTTTGG	*..*.....*..*.......	4	0.535768433544	0.0206264323235	chr9	114403520	114403542	-	intron:DFNB31
104forw	TTCGTGAGCATCCGGGATTTCGG	TTCCTGAGCATCCAGGCTCTTGG	...*.........*..*.*.	4	0.02861079375	0.0193294356156	chr16	15078602	15078624	+	intron:RRN3
104forw	TTCGTGAGCATCCGGGATTTCGG	TTCGTGAGCAGCTGGGATCGGGG	..........*.*.....**	4	0.0403651046555	0.0136308316265	chr12	131202181	131202203	+	intron:LINC01257
104forw	TTCGTGAGCATCCGGGATTTCGG	TTCGTGAGCAGCTGGGATCGGGG	..........*.*.....**	4	0.0403651046555	0.0136308316265	chr12	131475042	131475064	-	intergenic:RP11-897M7.1-RP11-897M7.2
104forw	TTCGTGAGCATCCGGGATTTCGG	TTAGTGAGCATCATTGATTTGGG	..*.........***.....	4	0.0229042180424	0.0126984127446	chr3	105627402	105627424	-	intergenic:ALCAM-CBLB
104forw	TTCGTGAGCATCCGGGATTTCGG	TTCGTGAGAATCATGGTTTTGGG	........*...**..*...	4	0.0185145661131	0.0117216117167	chr11	68467722	68467744	+	intron:PPP6R3
104forw	TTCGTGAGCATCCGGGATTTCGG	TTAGTGAGCATCCTGGGTTGGGG	..*..........*..*..*	4	0.0373449878725	0.00719723182648	chr3	171695747	171695769	-	intron:PLD1
104forw	TTCGTGAGCATCCGGGATTTCGG	TTAGTGAGCAGCCGGGTTTCCGG	..*.......*.....*..*	4	0.139103813888	0.00420202019733	chr14	95321089	95321111	-	intergenic:CLMN-RP11-725G5.2
104forw	TTCGTGAGCATCCGGGATTTCGG	TTCGTGAGCATCCTGGGGGTGGG	.............*..***.	4	0.00462174360577	0.0039215686232	chr13	96243614	96243636	+	intergenic:RN7SL164P-HS6ST3
104forw	TTCGTGAGCATCCGGGATTTCGG	TTCCTGAGCATCTGTCATTTGGG	...*........*.**....	4	0.0268151810127	0.0	chr14	72330349	72330371	+	intergenic:AC005227.1-RGS6
104forw	TTCGTGAGCATCCGGGATTTCGG	TTAGTGAGCATCAGGCACTTGGG	..*.........*..*.*..	4	0.020367829608	0.0	chr19	33533827	33533849	+	intergenic:PEPD-CTD-2329C7.2
104forw	TTCGTGAGCATCCGGGATTTCGG	TACTTGAGCATCTGGGATTTTGG	.*.*........*.......	3	1.08933333333	0.215384615561	chr10	72585805	72585827	-	intergenic:Metazoa_SRP-MICU1
104forw	TTCGTGAGCATCCGGGATTTCGG	TTCTTGATCATCTGGGATTTGGG	...*...*....*.......	3	1.03417721519	0.15909090925	chr3	138972317	138972339	+	intergenic:FOXL2NB-PRR23A/MRPS22
104forw	TTCGTGAGCATCCGGGATTTCGG	TTAGTGAGCAGCAGGGATTTAGG	..*.......*.*.......	3	0.59611588	0.133333333518	chr6	61926643	61926665	+	intron:KHDRBS2
104forw	TTCGTGAGCATCCGGGATTTCGG	TTTGTGAGCAGGCGGGATTTAGG	..*.......**........	3	0.719480455696	0.1222222221	chr4	148882528	148882550	-	intergenic:RP11-360A10.1-CTB-191D16.1
104forw	TTCGTGAGCATCCGGGATTTCGG	TTCCTGAGCATCTGTGATTTTGG	...*........*.*.....	3	0.291941333333	0.0529411765529	chr6	10442542	10442564	-	intergenic:MIR5689-RP1-290I10.7
104forw	TTCGTGAGCATCCGGGATTTCGG	TTCATGAACATCAGGGATTTAGA	...*...*....*.......	3	0.206835443038	0.0240384614087	chr5	51659502	51659524	-	intergenic:CTD-2335O3.3-RNA5SP182
